# Supplementary material for: Comparative transcriptomics reveals specific responding genes associated with atherosclerosis in rabbit and mouse models
Source: PLoS One. 2018 Aug 1;13(8):e0201618. doi: 10.1371/journal.pone.0201618 (PMC6070260; doi:10.1371/journal.pone.0201618)
Supplement: S1 Table — (XLSX) [file pone.0201618.s005.xlsx]

## Sheet: Sheet1
Supplementary table 1: Significantly changed Cytokine,Chemokines and Corresponding receptors
LDLR+/+ HF	LDLR-/- HF	NZW HF	WHHLLF	LDLR-/- LF
IL10	IL12B	IL10	IL13RA1	IL10
IL12A	IL18R1	IL18	IL3RA	IL7R
IL1RN	IL6R	IL13RA1	IL1R1
IL1RL1	IL18BP	IL15
IL7R	IL1RN	IL6ST
	IL1A	IL18RAP
		IL10RA
		IL7R
		IL17RA
	CCL1	CCL11	CXCL9	CXCR4
	CCL5	CCL1		CCR9
	CXCL9	CXCL9
		CXCR4
		CXCL10
		CX3CL1
		CX3CR1
		CCR9
TNF	TNFRSF21	TNFRSF21	TNFSF10	TNFSF10
TNFSF10		TNFAIP8
		TNFAIP2
		TNFRSF19
		IFNAR1
		IFNGR1
		IFNAR2
		IFNGR2
CSF2RA	CSF2RA	CSF2RA
		CSF1R
	TGFBI	TGFBI		TGFBR2
	CTGF	TGFBR1
	TGFB2	CTGF
		TGFB2
		TGFBR2
